# Supplementary material for: Green Extraction of Bioactives from Curcuma longa Using Natural Deep Eutectic Solvents: Unlocking Antioxidative, Antimicrobial, Antidiabetic, and Skin Depigmentation Potentials
Source: Plants (Basel). 2025 Jan 8;14(2):163. doi: 10.3390/plants14020163 (PMC11768996; doi:10.3390/plants14020163)
Supplement: Supplementary file 1 [file plants-14-00163-s001.zip]

Archive with 1 entries (1 files):
- plants-3374056-supplementary.pdf
